# Supplementary material for: AdipoR1/AdipoR2 dual agonist recovers nonalcoholic steatohepatitis and related fibrosis via endoplasmic reticulum-mitochondria axis
Source: Nat Commun. 2020 Nov 16;11:5807. doi: 10.1038/s41467-020-19668-y (PMC7669869; doi:10.1038/s41467-020-19668-y)
Supplement: Supplementary file 4 — Source Data [file 41467_2020_19668_MOESM4_ESM.zip]

Archive with 4 entries (4 files):
- Source Data for pcDNA3.1(+) -Adipoq in Figure 8.dna
- Source Data for pcDNA3.1(+)-AdipoR1 in Figure 8.dna
- Source Data for pcDNA3.1(+)-AdipoR2 in Figure 8.dna
- Source Data for Figures of Manuscript and Supplementary information.xlsx
