# Supplementary material for: AdipoR1/AdipoR2 dual agonist recovers nonalcoholic steatohepatitis and related fibrosis via endoplasmic reticulum-mitochondria axis
Source: Nat Commun. 2020 Nov 16;11:5807. doi: 10.1038/s41467-020-19668-y (PMC7669869; doi:10.1038/s41467-020-19668-y)
Supplement: Supplementary file 4 — Source Data [file 41467_2020_19668_MOESM4_ESM.zip › Source Data for Figures of Manuscript and Supplementary information.xlsx]

## Sheet: Figure 1b
Figure 1b
	BSA	PA	PA + Pep70	PA + JT001	PA + JT002	PA + JT003	PA + JT004	PA + JT005	PA + JT006
	0.397	11.11	8.746	5.114	10.146	4.888	13.278	14.275	14.234
	0.147	19.902	13.102	3.609	18.441	8.378	20.379	9.107	6.623
	0.194	14.74	10.084	11.324	12.731	6.428	20.261	4.668	7.22
	0.123	23.115	8.606	9.765	13.046	4.8	13.773	20.985	8.192
	0.11	7.402	11.562	16.894	10.604	4.565	13.447	11.884	13.673
	0.285	20.068	15.137	7.334	16.035	3.762	11.556	13.706	14.356
		18.199	10.22	8.672	16.255	4.929	6.703	8.138	14.845
			10.018	11.415	10.424	3.495	8.686	8.89	15.958
			5.154	12.334		2.063	16.54	8.707	19.533
			9.691			5.575	8.372		20.612

## Sheet: Figure 1c
Figure 1c
	anti-αSMA
1						Pep70	JT001	JT002	JT003	JT004	JT005	JT006
						0.247954	0.503578	0.567604	0.198776	0.334936	0.339393	0.348574
						0.164116	0.39662	0.33385	0.154201	0.24973	0.212594	0.160806
						0.185339	0.312388	0.455593	0.232854	0.238702	0.263791	0.409161
2
3
	anti-GAPDH
1
2
3

## Sheet: Figure 2a
Figure 2a		SD	HFD	HFD+JT003
	weight gain	8.59	27.59	25.58
	g	6.1	29.9	19.75
		10.18	27.93	25.84
		9.57	25.49	24.6
		7.88	26.46	27.51
		9.24	26.23

## Sheet: Figure 2b
Figure 2b	ALT enzymatic activity	SD	HFD	HFD+JT003
	U/L	9.51218	91.3475	99.7512
		9.97826	164.919	21.579
		9.82173	173.236	104.352
		13.2593	144.358	111.032
			125.436	47.8957
			162.625	97.6636

## Sheet: Figure 2c
Figure 2c	Fasting blood glucose	SD	HFD	HFD+JT003
	mmol/L	4.6	15.8
		9.2	15.9	10.8
		10	14.1	12.2
		8.4	17	9.8
		9.9	11.8	11
		10.7

## Sheet: Figure 2d
	Adiponectin	SD	HFD	HFD+JT003
Figure 2d	pg/ml	947.133	890.334	1063.05
		973.656	500.682	1034.74
		1570.62	853.191	1208.45
		995.277	847.167	1077.31
		992.993
		SD	HFD	HFD+JT003
	Insulin	224.372	409.045	382.974
	pg/ml	418.509	590.076	233.388
		302.062	406.257	431.797
			560.603	227.871

## Sheet: Figure 2e
Figure 2e	Steatosis Area	SD	HFD	HFD+JT003
	% of Area	3.507	19.103	3.91
		0.99	21.595	7.639
		1.24	28.03	7.539
		1.335	18.513	10.114
		0.649	24.772	10.124
		1.192	23.945	6.514
				9.326

## Sheet: Figure 2f
Figure 2f	OGTT		SD						HFD						HFD + JT003
	Blood glucose (mmol/L)	0min	8.7	7	6.8	7.3	8.4	5.8	12.5	13.6	11.4	10	10.5	12.9	14.6	12.2	11.4	10.7	11.5	12.5
		15min	18.2	15	14	15.9		19.1	21.7	33.3	19.8	22.9	25.9	24.8	25.1	20.3	23.3	19.2	25.7	20.6
		30min	9	10.7	16.1	9.8	15.3	13.6	32	29.6	19.3	21.4	25.8	26.2	18.4	20.7	23.5	16.4	22.3	18.9
		60min	5.9	7.5	11.6	7.7	9.9	8.4	24.9	30.5	21.2	19.3	24.1	28.9	19	19.4	19.9	12.9	16.2	15.1
		120min	4.1	5.7	7.2	7.1	5.9	6.5	14.1	17.8	12.6	13.2	16.5	17	16.5	10.8	12.4	9.8	9.7	11

## Sheet: Figure 2g
Figure 2g	OGTT-AUC		SD	HFD	HFD + JT003
	Blood glucose		727.5	2769	2250
	(mmol/L*min)		861.8	3098	2059
			1205	2036	2231
			899.3	2132	1612
			852	2546	1994
			1022	2701	1838

## Sheet: Figure 2h
Figure 2h	ITT		SD						HFD						HFD + JT003
	Blood glucose (mmol/L)	-60min	4.6	9.2	10	8.4	9.9	10.7	15.8	15.9	14.1	10	17	11.8	12.8	10.8	12.2	9.8	11	12.6
		0min	4.8	9.1	12.6	4.9	5.9	9.6	13.6	14.9	13.2	9.6		10.7	9.6	9.2	10.9	10.7
		15min	1.9	1.4	4.4	1.2	1.2	2.7	6.7	12.9	11.9	8.2	11.7	6.7	5.7	3.2	8.5	8.2	5.2	6.8
		30min	1.1	1.1	4.1	1.1	1.1	1.1	5.2	9.8	12.9	4.8	7.8		6.9	2.7	6.5		4.1	5.1
		45min	5	1.1	4.4	1.1		2.4	5.2	10.7	8.9	5.4	5.4		4.8	3.9			4.5	5.7
		60min	1.1	1.1	4.1	1.1		1.6	6.5	11.1	10.2	5.4	5.7	5.8	5.8	4.2			5.6	6.3

[truncated: 61 more sheets: Figure 2i, Figure 2j, Figure 2k, Figure 2l, Figure 2m, Figure 3a, Figure 3b, Figure 3c, Figure 3d, Figure 3e, Figure 3f, Figure 3g, Figure 3h, Figure 3i, Figure 3j, Figure 3k, Figure 3l, Figure 4a, Figure 4b, Figure 4c …]
